# Supplementary material for: High versus low attenuation thresholds to determine the solid component of ground-glass opacity nodules
Source: PLoS One. 2018 Oct 18;13(10):e0205490. doi: 10.1371/journal.pone.0205490 (PMC6193644; doi:10.1371/journal.pone.0205490)
Supplement: S1 File — (XLSX) [file pone.0205490.s001.xlsx]

## Sheet: GGN
NO.	Sex	Age	Pathologic Type	Diameter of GGN (mm)	Mean attenuation (HU)	Categorization - high threshold	Categorization - low threshold
1	F	56	3	30	-256	Part-Solid	Part-Solid			Pathologic Type	1	AIS
2	M	79	2	16	-529	Part-Solid	Part-Solid				2	MIA
3	F	69	3	29	-216	Part-Solid	Part-Solid				3	IA
4	F	72	3	17	-409	Part-Solid	Part-Solid
5	M	50	3	9	-524	Pure GGN	Part-Solid
6	M	74	3	30	-304	Part-Solid	Part-Solid
7	F	58	3	30	-151	Part-Solid	Part-Solid
8	M	71	3	29	-426	Part-Solid	Part-Solid
9	F	53	3	12	-558	Pure GGN	Part-Solid
10	F	76	3	29	-245	Part-Solid	Part-Solid
11	F	63	2	9	-609	Pure GGN	Part-Solid
12	M	75	3	12	-490	Part-Solid	Part-Solid
13	F	44	3	8	-331	Pure GGN	Part-Solid
14	M	41	3	12	-429	Pure GGN	Part-Solid
15	F	71	3	13	-461	Pure GGN	Part-Solid
16	M	71	3	23	-224	Part-Solid	Part-Solid
17	F	62	3	14	-116	Part-Solid	Part-Solid
18	F	59	3	14	-646	Pure GGN	Part-Solid
19	M	72	3	18	-463	Part-Solid	Part-Solid
20	M	63	3	9	-509	Pure GGN	Part-Solid
21	M	47	3	21	-580	Part-Solid	Part-Solid
22	F	57	1	7	-442	Pure GGN	Part-Solid
23	F	51	3	30	-357	Part-solid	Part-Solid
24	F	69	3	26	-502	Part-solid	Part-Solid
25	M	77	1	17	-770	Pure GGN	Pure GGN
26	M	58	2	12	-459	Pure GGN	Part-Solid
27	M	67	3	28	-523	Pure GGN	Part-Solid
28	F	42	3	9	-311	Part-solid	Part-Solid
29	F	68	3	14	-650	Pure GGN	Part-Solid
30	F	60	3	18	-475	Part-solid	Part-Solid
31	M	42	3	10	-570	Pure GGN	Pure GGN
32	F	59	2	9	-653	Pure GGN	Pure GGN
33	F	66	3	18	216	Part-solid	Part-Solid
34	F	42	3	9	-360	Part-solid	Part-Solid
35	F	74	3	21	-633	Pure GGN	Pure GGN
36	F	45	3	9	-553	Pure GGN	Part-Solid
37	F	63	2	7	-397	Pure GGN	Part-Solid
38	M	72	3	9	-427	Pure GGN	Part-Solid
39	F	60	3	15	-502	Pure GGN	Part-Solid
40	F	67	3	28	-266	Part-solid	Part-Solid
41	F	59	2	19	-573	Pure GGN	Part-Solid
42	F	58	2	8	-532	Pure GGN	Part-Solid
43	F	50	3	19	-308	Part-solid	Part-Solid
44	F	63	2	6	-386	Part-solid	Part-Solid
45	F	58	3	14	-498	Pure GGN	Part-Solid
46	F	61	1	13	-537	Pure GGN	Pure GGN
47	F	55	3	16	-537	Part-solid	Part-Solid
48	F	32	2	7	-359	Part-solid	Part-Solid
49	F	73	3	14	-301	Part-solid	Part-Solid
50	F	69	3	32	-312	Part-solid	Part-Solid
51	F	63	2	8	-500	Pure GGN	Part-Solid
52	M	51	3	21	-194	Part-solid	Part-Solid
53	F	52	3	23	-180	Part-solid	Part-Solid
54	M	56	3	19	-612	Pure GGN	Part-Solid
55	F	63	1	7	-621	Pure GGN	Pure GGN
56	F	45	1	4	-609	Pure GGN	Pure GGN
57	F	61	2	7	-519	Pure GGN	Part-Solid
58	M	73	3	18	-403	Part-solid	Part-Solid
59	M	64	3	17	-573	Part-solid	Part-Solid
60	F	55	2	6	-528	Pure GGN	Part-Solid
61	F	67	2	12	-527	Pure GGN	Part-Solid
62	M	50	2	12	-528	Part-solid	Part-Solid
63	F	49	3	17	-413	Part-solid	Part-Solid
64	F	76	3	22	-460	Part-solid	Part-Solid
65	F	38	3	7	-424	Pure GGN	Part-Solid
66	F	69	1	8	-598	Pure GGN	Pure GGN
67	F	57	3	10	-287	Part-solid	Part-Solid
68	F	51	1	7	-509	Pure GGN	Part-Solid
69	F	58	3	8	-745	Pure GGN	Part-Solid
70	F	61	1	6	-659	Pure GGN	Pure GGN
71	M	50	3	7	-569	Pure GGn	Pure GGN
72	F	68	3	17	-344	Part-solid	Part-Solid
73	F	52	2	9	-408	Part-solid	Part-Solid
74	F	68	3	13	-324	Part-solid	Part-Solid
75	F	51	3	19	-475	Part-solid	Part-Solid
76	F	46	1	11	-643	Pure GGN	Pure GGN
77	M	71	2	21	-530	Part-solid	Part-Solid
78	M	69	3	21	-550	Pure GGN	Part-Solid
79	M	71	3	16	-154	Part-solid	Part-Solid
80	F	57	1	9	-731	Pure GGN	Pure GGN
81	M	37	2	10	-565	Pure GGN	Part-Solid
82	F	54	3	11	-510	Part-solid	Part-Solid
83	F	63	2	6	-538	Pure GGN	Pure GGN
84	M	30	2	8	-520	Pure GGN	Part-Solid
85	M	54	3	16	-483	Pure GGN	Part-Solid
86	F	61	3	30	-169	Part-solid	Part-Solid
